# Supplementary material for: Geographical trends of PFAS in cod livers along the Norwegian coast
Source: PLoS One. 2017 May 22;12(5):e0177947. doi: 10.1371/journal.pone.0177947 (PMC5439708; doi:10.1371/journal.pone.0177947)
Supplement: S1 Table — (XLSX) [file pone.0177947.s001.xlsx]

## Sheet: Ark1
Journalno	Sampleno	Area	Fjord	Age	Whole fish length	Whole fish weight	Condition factor	Liver weight	Liver somatic index	Liver fat, %	Sex	PFBS	PFHxS	PFOS	PFOS upperbound	PFOs upperbound log	PFDS	PFOSA	PFBA	PFPeA	PFHxA	PFHpA	PFOA	PFNA	PFDA	PFUdA	PFDoDA	PFTrDA	PFTeDA
2009-1068	2009-1068/1	North	Honningsvåg	5	52	1679	1.1941	39.6	0.0235855	33	1	<4.5	<0.9	<1.5	1.5	0.176091	<0.9	<2.7	<3	<3	<1.5	<3	<1.8	<1.5	<0.9	<1.5	<2.4	<2.4	<2.4
2009-1068	2009-1068/11	North	Honningsvåg	4	47	1180	1.13655	64.4	0.0545763	38.7	1	<4.5	<0.9	<1.5	1.5	0.176091	<0.9	<2.7	<3	<3	<1.5	<3	<1.8	<1.5	<0.9	<1.5	<2.4	<2.4	<2.4
2009-1068	2009-1068/12	North	Honningsvåg	5	52	1660	1.18059	86	0.0518072	38.7	1	<4.5	<0.9	<1.5	1.5	0.176091	<0.9	<2.7	<3	<3	<1.5	<3	<1.8	<1.5	<0.9	<1.5	<2.4	<2.4	<2.4
2009-1068	2009-1068/13	North	Honningsvåg	4	42	979	1.3214	52.3	0.0534219	30	0	<4.5	<0.9	<1.5	1.5	0.176091	<0.9	<2.7	<3	<3	<1.5	<3	<1.8	<1.5	<0.9	<1.5	<2.4	<2.4	<2.4
2009-1068	2009-1068/14	North	Honningsvåg	3	40	735	1.14844	24.7	0.0336054	30.5	0	<4.5	<0.9	2	2	0.30103	<0.9	<2.7	<3	<3	<1.5	<3	<1.8	<1.5	<0.9	<1.5	<2.4	<2.4	<2.4
2009-1068	2009-1068/15	North	Honningsvåg	3	39	689	1.16152	21.6	0.0313498	31.4	0	<4.5	<0.9	1.8	1.8	0.255273	<0.9	<2.7	<3	<3	<1.5	<3	<1.8	<1.5	<0.9	<1.5	<2.4	<2.4	<2.4
2009-1068	2009-1068/2	North	Honningsvåg	4	47	1321	1.27236	50.7	0.03838	45.9	1	<4.5	<0.9	<1.5	1.5	0.176091	<0.9	<2.7	<3	<3	<1.5	<3	<1.8	<1.5	<0.9	<1.5	<2.4	<2.4	<2.4
2009-1068	2009-1068/3	North	Honningsvåg	6	56	1938	1.10354	86.1	0.0444272	32.1	0	<4.5	<0.9	<1.5	1.5	0.176091	<0.9	<2.7	<3	<3	<1.5	<3	<1.8	<1.5	<0.9	<1.5	<2.4	<2.4	<2.4
2009-1068	2009-1068/6	North	Honningsvåg	4	45	1007	1.10508	80	0.0794439	38.8	0	<4.5	<0.9	<1.5	1.5	0.176091	<0.9	<2.7	<3	<3	<1.5	<3	<1.8	<1.5	<0.9	<1.5	<2.4	<2.4	<2.4
2009-1069	2009-1069/1	North	Honningsvåg	4	43	1029	1.29423	43	0.0417881	30.2	0	<4.5	<0.9	<1.5	1.5	0.176091	<0.9	<2.7	<3	<3	<1.5	<3	<1.8	<1.5	<0.9	<1.5	<2.4	<2.4	<2.4
2009-1069	2009-1069/12	North	Honningsvåg	4	50.5	1496	1.1616	52.53	0.0351136	22.8	1	<4.5	<0.9	1.8	1.8	0.255273	<0.9	<2.7	<3	<3	<1.5	<3	<1.8	<1.5	<0.9	<1.5	<2.4	<2.4	<2.4
2009-1069	2009-1069/14	North	Honningsvåg	5	49.5	1166	0.961353	40.03	0.034331	59.1	1	<4.5	<0.9	<1.5	1.5	0.176091	<0.9	<2.7	<3	<3	<1.5	<3	<1.8	<1.5	<0.9	<1.5	<2.4	<2.4	<2.4
2009-1071	2009-1071/10	West	Karmsundet	5	71	3676	1.02707	135.7	0.0369151	47.8	1	<4.5	<0.9	<1.5	1.5	0.176091	<0.9	<2.7	<3	<3	<1.5	<3	<1.8	<1.5	<0.9	<1.5	<2.4	<2.4	<2.4
2009-1071	2009-1071/11	West	Karmsundet	4	46	1031	1.05922	28.7	0.0278371	41.4	0	<4.5	<0.9	2.4	2.4	0.380211	<0.9	<2.7	<3	<3	<1.5	<3	<1.8	<1.5	<0.9	<1.5	<2.4	<2.4	<2.4
2009-1071	2009-1071/12	West	Karmsundet	7	57	1957	1.05674	46.9	0.0239653	41.1	1	<4.5	<0.9	<1.5	1.5	0.176091	<0.9	<2.7	<3	<3	<1.5	<3	<1.8	<1.5	<0.9	<1.5	<2.4	<2.4	<2.4
2009-1071	2009-1071/13	West	Karmsundet	4	59	2163	1.05317	89.5	0.0413777	56	0	<4.5	<0.9	<1.5	1.5	0.176091	<0.9	<2.7	<3	<3	<1.5	<3	<1.8	<1.5	<0.9	<1.5	<2.4	<2.4	<2.4
2009-1071	2009-1071/14	West	Karmsundet	4	64	2905	1.10817	88	0.0302926	41.2	0	<4.5	<0.9	<1.5	1.5	0.176091	<0.9	<2.7	<3	<3	<1.5	<3	<1.8	<1.5	<0.9	<1.5	<2.4	<2.4	<2.4
2009-1071	2009-1071/15	West	Karmsundet	4	66	2660	0.92523	73.6	0.0276692	43.2	0	<4.5	<0.9	1.7	1.7	0.230449	<0.9	<2.7	<3	<3	<1.5	<3	<1.8	<1.5	<0.9	<1.5	<2.4	<2.4	<2.4
2009-1071	2009-1071/2	West	Karmsundet	5	50	1408	1.1264	41.9	0.0297585	31.9	1	<4.5	<0.9	<1.5	1.5	0.176091	<0.9	<2.7	<3	<3	<1.5	<3	<1.8	<1.5	<0.9	<1.5	<2.4	<2.4	<2.4
2009-1186	2009-1186/2	West	Stavanger	3	53	1597	1.0727	69.9	0.0437696	50.5	0	<4.5	<0.9	<1.5	1.5	0.176091	<0.9	<2.7	<3	<3	<1.5	<3	<1.8	<1.5	<0.9	<1.5	<2.4	<2.4	<2.4
2009-1186	2009-1186/3	West	Stavanger	5	61	2002	0.882012	24.3	0.0121379	12.3	1	<4.5	<0.9	4.2	4.2	0.623249	<0.9	<2.7	<3	<3	<1.5	<3	<1.8	<1.5	<0.9	1.6	<2.4	3.4	<2.4
2009-1186	2009-1186/5	West	Stavanger	2	46	963	0.989356	23.7	0.0246106	34.4	1	<4.5	<0.9	1.5	1.5	0.176091	<0.9	<2.7	<3	<3	<1.5	<3	<1.8	<1.5	<0.9	<1.5	<2.4	<2.4	<2.4
2009-1187	2009-1187/10	West	Stavanger	3	54	1704	1.08215	29	0.0170188	16.1	1	<4.5	<0.9	3.5	3.5	0.544068	<0.9	<2.7	<3	<3	<1.5	<3	<1.8	<1.5	<0.9	1.6	2.6	4.3	<2.4
2009-1188	2009-1188/11	West	Stavanger	4	69	2460	0.748838	43.86	0.0178293	27.3	0	<4.5	<0.9	3	3	0.477121	<0.9	<2.7	<3	<3	<1.5	<3	<1.8	<1.5	<0.9	<1.5	<2.4	<2.4	<2.4
2009-1230	2009-1230/1	North	Hammerfest	8	75	3483	0.8256	37.02	0.0106288	14.7	1	<4.5	<0.9	3.7	3.7	0.568202	<0.9	<2.7	<3	<3	<1.5	<3	<1.8	<1.5	<0.9	1.7	<2.4	<2.4	<2.4
2009-1230	2009-1230/11	North	Hammerfest	7	59	2201	1.07168	51.12	0.0232258	42.1	1	<4.5	<0.9	<1.5	1.5	0.176091	<0.9	<2.7	<3	<3	<1.5	<3	<1.8	<1.5	<0.9	<1.5	<2.4	<2.4	<2.4
2009-1230	2009-1230/14	North	Hammerfest	5	56	1781	1.01414	36.83	0.0206794	48.1	1	<4.5	<0.9	3.7	3.7	0.568202	<0.9	<2.7	<3	<3	<1.5	<3	<1.8	<1.5	<0.9	<1.5	<2.4	<2.4	<2.4
2009-1230	2009-1230/2	North	Hammerfest	6	61	2168	0.955146	56.41	0.0260194	34.9	0	<4.5	<0.9	<1.5	1.5	0.176091	<0.9	<2.7	<3	<3	<1.5	<3	<1.8	<1.5	<0.9	<1.5	<2.4	<2.4	<2.4
2009-1230	2009-1230/3	North	Hammerfest	6	66	3167	1.10158	183.39	0.0579065	44.8	0	<4.5	<0.9	<1.5	1.5	0.176091	<0.9	<2.7	<3	<3	<1.5	<3	<1.8	<1.5	<0.9	<1.5	<2.4	<2.4	<2.4
2009-1230	2009-1230/4	North	Hammerfest	4	50	1234	0.9872	33.81	0.0273987	37.8	1	<4.5	<0.9	<1.5	1.5	0.176091	<0.9	<2.7	<3	<3	<1.5	<3	<1.8	<1.5	<0.9	<1.5	<2.4	<2.4	<2.4
2009-1230	2009-1230/5	North	Hammerfest	6	62	2223	0.932748	55.36	0.0249033	25.1	0	<4.5	<0.9	2.3	2.3	0.361728	<0.9	<2.7	<3	<3	<1.5	<3	<1.8	<1.5	<0.9	<1.5	<2.4	<2.4	<2.4
2009-1230	2009-1230/6	North	Hammerfest	4	43	809	1.01752	31.45	0.0388752	44	0	<4.5	<0.9	2.2	2.2	0.342423	<0.9	<2.7	<3	<3	<1.5	<3	<1.8	<1.5	<0.9	<1.5	<2.4	<2.4	<2.4
2009-1230	2009-1230/7	North	Hammerfest	5	54	1647	1.04595	31.41	0.019071	41.3	1	<4.5	<0.9	<1.5	1.5	0.176091	<0.9	<2.7	<3	<3	<1.5	<3	<1.8	<1.5	<0.9	<1.5	<2.4	<2.4	<2.4
2009-1230	2009-1230/9	North	Hammerfest	4	59	2063	1.00448	49.96	0.0242172	43.8	1	<4.5	<0.9	<1.5	1.5	0.176091	<0.9	<2.7	<3	<3	<1.5	<3	<1.8	<1.5	<0.9	<1.5	<2.4	<2.4	<2.4
2009-1231	2009-1231/1	North	Hammerfest	7	67	3270	1.08723	68.75	0.0210245	13.5	0	<4.5	<0.9	1.5	1.5	0.176091	<0.9	<2.7	<3	<3	<1.5	<3	<1.8	<1.5	<0.9	<1.5	<2.4	<2.4	<2.4
2009-1231	2009-1231/10	North	Hammerfest	6	60	2665	1.2338	122.48	0.0459587	36.2	1	<4.5	<0.9	<1.5	1.5	0.176091	<0.9	<2.7	<3	<3	<1.5	<3	<1.8	<1.5	<0.9	<1.5	<2.4	<2.4	<2.4
2009-1231	2009-1231/2	North	Hammerfest	8	69	2993	0.911086	48.39	0.0161677	8.7	0	<4.5	<0.9	1.5	1.5	0.176091	<0.9	<2.7	<3	<3	<1.5	<3	<1.8	<1.5	<0.9	<1.5	<2.4	<2.4	<2.4
2009-1231	2009-1231/9	North	Hammerfest	5	54	1583	1.00531	35.04	0.0221352	28.3	0	<4.5	<0.9	<1.5	1.5	0.176091	<0.9	<2.7	<3	<3	<1.5	<3	<1.8	<1.5	<0.9	<1.5	<2.4	<2.4	<2.4
2009-1232	2009-1232/1	North	Hammerfest	7	63	2520	1.00781	30.69	0.0121786	40.9	1	<4.5	<0.9	<1.5	1.5	0.176091	<0.9	<2.7	<3	<3	<1.5	<3	<1.8	<1.5	<0.9	<1.5	<2.4	<2.4	<2.4
2009-1232	2009-1232/2	North	Hammerfest	5	61	1900	0.837074	54.17	0.0285105	33.1	1	<4.5	<0.9	3.1	3.1	0.491362	<0.9	<2.7	<3	<3	<1.5	<3	<1.8	<1.5	<0.9	<1.5	<2.4	<2.4	<2.4
2009-1232	2009-1232/3	North	Hammerfest	5	61	2180	0.960433	100	0.0458716	55.3	1	<4.5	<0.9	1.9	1.9	0.278754	<0.9	<2.7	<3	<3	<1.5	<3	<1.8	<1.5	<0.9	<1.5	<2.4	<2.4	<2.4
2009-1232	2009-1232/4	North	Hammerfest	7	52	1480	1.05257	43.42	0.0293378	24.5	0	<4.5	<0.9	2.8	2.8	0.447158	<0.9	<2.7	<3	<3	<1.5	<3	<1.8	<1.5	<0.9	<1.5	<2.4	<2.4	<2.4
2009-1232	2009-1232/5	North	Hammerfest	6	61	2160	0.951622	77.81	0.0360231	55	1	<4.5	<0.9	<1.5	1.5	0.176091	<0.9	<2.7	<3	<3	<1.5	<3	<1.8	<1.5	<0.9	<1.5	<2.4	<2.4	<2.4
2009-1232	2009-1232/6	North	Hammerfest	6	71	3420	0.955545	129.15	0.0377632	33.2	0	<4.5	<0.9	1.5	1.5	0.176091	<0.9	<2.7	<3	<3	<1.5	<3	<1.8	<1.5	<0.9	<1.5	<2.4	<2.4	<2.4
2009-1234	2009-1234/1	North	Narvik	11	88	5680	0.83349	56.23	0.00989965	4.2	1	<4.5	<0.9	4.5	4.5	0.653213	<0.9	<2.7	<3	<3	<1.5	<3	<1.8	<1.5	<0.9	<1.5	<2.4	<2.4	<2.4
2009-1234	2009-1234/12	North	Narvik	7	69	2490	0.75797	24.12	0.00968675	3.5	1	<4.5	<0.9	3.3	3.3	0.518514	<0.9	<2.7	<3	<3	<1.5	<3	<1.8	<1.5	<0.9	<1.5	<2.4	<2.4	<2.4
2009-1234	2009-1234/3	North	Narvik	12	95	7320	0.853769	88.47	0.0120861	4.5	1	<4.5	<0.9	9.4	9.4	0.973128	<0.9	<2.7	<3	<3	<1.5	<3	<1.8	<1.5	0.9	1.9	<2.4	<2.4	<2.4
2009-1234	2009-1234/4	North	Narvik	7	70	3490	1.01749	42.14	0.0120745	8.3	1	<4.5	<0.9	6	6	0.778151	<0.9	<2.7	<3	<3	<1.5	<3	<1.8	<1.5	<0.9	2.1	<2.4	<2.4	<2.4
2009-1234	2009-1234/5	North	Narvik	8	88	6740	0.989035	67.1	0.00995549	33.7	0	<4.5	<0.9	3.2	3.2	0.50515	<0.9	<2.7	<3	<3	<1.5	<3	<1.8	<1.5	<0.9	<1.5	<2.4	<2.4	<2.4
2009-1234	2009-1234/6	North	Narvik	10	92	6040	0.775664	83	0.0137417	6.1	0	<4.5	<0.9	4.7	4.7	0.672098	<0.9	<2.7	<3	<3	<1.5	<3	<1.8	<1.5	<0.9	<1.5	<2.4	<2.4	<2.4
2009-1234	2009-1234/7	North	Narvik	7	81	4920	0.925785	65.77	0.0133679	5.8	0	<4.5	<0.9	4	4	0.60206	<0.9	<2.7	<3	<3	<1.5	<3	<1.8	<1.5	<0.9	<1.5	<2.4	<2.4	<2.4
2009-1234	2009-1234/8	North	Narvik	6	62	2540	1.06576	37.03	0.0145787	23.8	0	<4.5	<0.9	1.9	1.9	0.278754	<0.9	<2.7	<3	<3	<1.5	<3	<1.8	<1.5	<0.9	<1.5	<2.4	<2.4	<2.4
2009-1234	2009-1234/9	North	Narvik	6	59	2260	1.1004	46.02	0.0203628	20.6	0	<4.5	<0.9	2.3	2.3	0.361728	<0.9	<2.7	<3	<3	<1.5	<3	<1.8	<1.5	<0.9	<1.5	<2.4	<2.4	<2.4
2009-1259	2009-1259/1	East	Kragerø	7	90	6860	0.941015	185.72	0.0270729	36.3	0	<4.5	<0.9	21.8	21.8	1.33846	<0.9	<2.7	<3	<3	<1.5	<3	<1.8	2.4	3.1	3.1	<2.4	<2.4	<2.4
2009-1259	2009-1259/2	East	Kragerø	6	75	3480	0.824889	50.88	0.0146207	10.8	0	<4.5	<0.9	7	7	0.845098	<0.9	2.7	<3	<3	<1.5	<3	<1.8	<1.5	<0.9	3.2	<2.4	3.3	<2.4
2009-1259	2009-1259/3	East	Kragerø	9	69	3220	0.980186	52.77	0.0163882	13.6	0	<4.5	<0.9	4.3	4.3	0.633468	<0.9	<2.7	<3	<3	<1.5	<3	<1.8	<1.5	<0.9	1.8	<2.4	<2.4	<2.4
2009-1259	2009-1259/4	East	Kragerø	5	68	2936	0.933747	89.19	0.0303781	36.5	0	<4.5	<0.9	5.6	5.6	0.748188	<0.9	<2.7	<3	<3	<1.5	<3	<1.8	<1.5	<0.9	2.2	<2.4	<2.4	<2.4
2009-1259	2009-1259/5	East	Kragerø	5	65	2435	0.886664	33.41	0.0137207	7.9	0	<4.5	<0.9	7.9	7.9	0.897627	<0.9	<2.7	<3	<3	<1.5	<3	<1.8	<1.5	<0.9	2.7	<2.4	<2.4	<2.4
2009-1259	2009-1259/6	East	Kragerø	6	65	3148	1.14629	66.19	0.021026	26.2	0	<4.5	<0.9	7.4	7.4	0.869232	<0.9	<2.7	<3	<3	<1.5	<3	<1.8	<1.5	<0.9	3	<2.4	3.1	<2.4
2009-1404	2009-1404/1	East	Tønsberg/Vrengen	5	57	1920	1.03676	62.63	0.0326198	52.7	1	<4.5	<0.9	4.2	4.2	0.623249	<0.9	<2.7	<3	<3	<1.5	<3	<1.8	<1.5	<0.9	<1.5	<2.4	<2.4	<2.4
2009-1405	2009-1405/8	East	Tønsberg/Vrengen	3	48	1180	1.06698	32.9	0.0278814	51.8	1	<4.5	<0.9	6	6	0.778151	<0.9	<2.7	<3	<3	<1.5	<3	<1.8	<1.5	1	1.9	<2.4	<2.4	<2.4
2009-1407	2009-1407/1	East	Tønsberg/Vrengen	5	62	2540	1.06576	36.31	0.0142953	15.5	0	<4.5	<0.9	4.5	4.5	0.653213	<0.9	<2.7	<3	<3	<1.5	<3	<1.8	<1.5	<0.9	1.7	<2.4	<2.4	<2.4
2009-1407	2009-1407/10	East	Tønsberg/Vrengen	2	45	1060	1.16324	27	0.0254717	52.1	1	<4.5	<0.9	6.8	6.8	0.832509	<0.9	<2.7	<3	<3	<1.5	<3	<1.8	<1.5	<0.9	<1.5	<2.4	<2.4	<2.4
2009-1407	2009-1407/8	East	Tønsberg/Vrengen	2	41	720	1.04467	28.21	0.0391806	45.1	0	<4.5	<0.9	6.2	6.2	0.792392	<0.9	<2.7	<3	<3	<1.5	<3	<1.8	<1.5	<0.9	<1.5	<2.4	<2.4	<2.4
2009-1409	2009-1409/1	East	Tønsberg/Vrengen	4	61	2020	0.889942	40.91	0.0202525	4.8	0	<4.5	<0.9	6.6	6.6	0.819544	<0.9	7	<3	<3	<1.5	<3	<1.8	<1.5	0.9	2	<2.4	2.4	<2.4
2009-547	2009-547/1	North	Svolvær		70	3920	1.14286	298.68	0.0761939	66.2	0	<4.5	<0.9	<1.5	1.5	0.176091	<0.9	<2.7	<3	<3	<1.5	<3	<1.8	<1.5	<0.9	<1.5	<2.4	<2.4	<2.4
2009-547	2009-547/10	North	Svolvær		59	2240	1.09067	123.62	0.0551875	52.7	0	<4.5	<0.9	1.5	1.5	0.176091	<0.9	<2.7	<3	<3	<1.5	<3	<1.8	<1.5	<0.9	<1.5	<2.4	<2.4	<2.4
2009-547	2009-547/11	North	Svolvær		54	1600	1.01611	92.33	0.0577063	67.5	1	<4.5	<0.9	4.6	4.6	0.662758	<0.9	<2.7	<3	<3	<1.5	<3	<1.8	<1.5	<0.9	<1.5	<2.4	<2.4	<2.4
2009-547	2009-547/12	North	Svolvær		59	2040	0.993286	58.6	0.0287255	56.8	1	<4.5	<0.9	2.3	2.3	0.361728	<0.9	<2.7	<3	<3	<1.5	<3	<1.8	<1.5	<0.9	<1.5	<2.4	<2.4	<2.4
2009-547	2009-547/13	North	Svolvær		64	2680	1.02234	90.24	0.0336716	52.6	0	<4.5	<0.9	1.7	1.7	0.230449	<0.9	<2.7	<3	<3	<1.5	<3	<1.8	<1.5	<0.9	<1.5	<2.4	<2.4	<2.4
2009-547	2009-547/14	North	Svolvær		60	1980	0.916667	79.52	0.0401616	59.4	0	<4.5	<0.9	<1.5	1.5	0.176091	<0.9	<2.7	<3	<3	<1.5	<3	<1.8	<1.5	<0.9	<1.5	<2.4	<2.4	<2.4
2009-547	2009-547/15	North	Svolvær		51	1700	1.28156	99.88	0.0587529	55.8	0	<4.5	<0.9	<1.5	1.5	0.176091	<0.9	<2.7	<3	<3	<1.5	<3	<1.8	<1.5	<0.9	<1.5	<2.4	<2.4	<2.4
2009-547	2009-547/2	North	Svolvær		57	1900	1.02596	40.27	0.0211947	34.4	0	<4.5	<0.9	2	2	0.30103	<0.9	<2.7	<3	<3	<1.5	<3	<1.8	<1.5	<0.9	<1.5	<2.4	<2.4	<2.4
2009-547	2009-547/3	North	Svolvær		67	2920	0.970864	56.45	0.0193322	47.8	0	<4.5	<0.9	5.1	5.1	0.70757	<0.9	<2.7	<3	<3	<1.5	<3	<1.8	<1.5	<0.9	1.6	<2.4	<2.4	<2.4
2009-547	2009-547/4	North	Svolvær		57	1680	0.907162	48.15	0.0286607	53.8	1	<4.5	<0.9	<1.5	1.5	0.176091	<0.9	<2.7	<3	<3	<1.5	<3	<1.8	<1.5	<0.9	<1.5	<2.4	<2.4	<2.4
2009-547	2009-547/5	North	Svolvær		77	4480	0.981309	120.62	0.0269241	45.7	0	<4.5	<0.9	5	5	0.69897	<0.9	<2.7	<3	<3	<1.5	<3	<1.8	<1.5	<0.9	<1.5	<2.4	<2.4	<2.4
2009-547	2009-547/7	North	Svolvær		65	4080	1.48566	183.24	0.0449118	50	0	<4.5	<0.9	2.2	2.2	0.342423	<0.9	<2.7	<3	<3	<1.5	<3	<1.8	<1.5	<0.9	<1.5	<2.4	<2.4	<2.4
2009-547	2009-547/9	North	Svolvær		59	2220	1.08093	93.63	0.0421757	48.2	0	<4.5	<0.9	2.6	2.6	0.414973	<0.9	<2.7	<3	<3	<1.5	<3	<1.8	<1.5	<0.9	<1.5	<2.4	<2.4	<2.4
2009-549	2009-549/1	North	Svolvær		67	4840	1.60924	488.99	0.101031	73.4	1	<4.5	<0.9	<1.5	1.5	0.176091	<0.9	<2.7	<3	<3	<1.5	<3	<1.8	<1.5	<0.9	<1.5	<2.4	<2.4	<2.4
2009-549	2009-549/11	North	Svolvær		68	3700	1.17673	257.82	0.0696811	65.4	0	<4.5	<0.9	<1.5	1.5	0.176091	<0.9	<2.7	<3	<3	<1.5	<3	<1.8	<1.5	<0.9	<1.5	<2.4	<2.4	<2.4
2009-549	2009-549/12	North	Svolvær		75	5160	1.22311	401.69	0.0778469	69.9	0	<4.5	<0.9	<1.5	1.5	0.176091	<0.9	<2.7	<3	<3	<1.5	<3	<1.8	<1.5	<0.9	<1.5	<2.4	<2.4	<2.4
2009-549	2009-549/13	North	Svolvær		61	2300	1.0133	124.52	0.0541391	44.1	0	<4.5	<0.9	<1.5	1.5	0.176091	<0.9	<2.7	<3	<3	<1.5	<3	<1.8	<1.5	<0.9	<1.5	<2.4	<2.4	<2.4
2009-549	2009-549/14	North	Svolvær		51	1440	1.08556	62.62	0.0434861	51.1	1	<4.5	<0.9	<1.5	1.5	0.176091	<0.9	<2.7	<3	<3	<1.5	<3	<1.8	<1.5	<0.9	<1.5	<2.4	<2.4	<2.4
2009-549	2009-549/15	North	Svolvær		72	3940	1.0556	279.08	0.0708325	74	0	<4.5	<0.9	<1.5	1.5	0.176091	<0.9	<2.7	<3	<3	<1.5	<3	<1.8	<1.5	<0.9	<1.5	<2.4	<2.4	<2.4
2009-549	2009-549/2	North	Svolvær		57	1860	1.00436	54.16	0.0291183	47.7	1	<4.5	3	<1.5	1.5	0.176091	<0.9	<2.7	<3	<3	<1.5	<3	<1.8	<1.5	<0.9	<1.5	<2.4	<2.4	<2.4
2009-549	2009-549/3	North	Svolvær		77	5940	1.30111	385.93	0.0649714	72.8	1	<4.5	1.5	<1.5	1.5	0.176091	<0.9	<2.7	<3	<3	<1.5	<3	<1.8	<1.5	<0.9	<1.5	<2.4	<2.4	<2.4
2009-549	2009-549/4	North	Svolvær		60	2960	1.37037	144.07	0.0486723	62.3	1	<4.5	<0.9	<1.5	1.5	0.176091	<0.9	<2.7	<3	<3	<1.5	<3	<1.8	<1.5	<0.9	<1.5	<2.4	<2.4	<2.4
2009-549	2009-549/5	North	Svolvær		60	2420	1.12037	107.07	0.0442438	59.9	1	<4.5	<0.9	<1.5	1.5	0.176091	<0.9	<2.7	<3	<3	<1.5	<3	<1.8	<1.5	<0.9	<1.5	<2.4	<2.4	<2.4
2009-549	2009-549/6	North	Svolvær		72	5180	1.38782	431.91	0.0833803	73.7	0	<4.5	<0.9	<1.5	1.5	0.176091	<0.9	<2.7	<3	<3	<1.5	<3	<1.8	<1.5	<0.9	<1.5	<2.4	<2.4	<2.4
2009-549	2009-549/7	North	Svolvær		54	2100	1.33364	224.7	0.107	69.7	0	<4.5	<0.9	<1.5	1.5	0.176091	<0.9	<2.7	<3	<3	<1.5	<3	<1.8	<1.5	<0.9	<1.5	<2.4	<2.4	<2.4
2009-549	2009-549/9	North	Svolvær		75	5520	1.30844	464.39	0.0841286	71.7	1	<4.5	<0.9	<1.5	1.5	0.176091	<0.9	<2.7	<3	<3	<1.5	<3	<1.8	<1.5	<0.9	<1.5	<2.4	<2.4	<2.4
2009-551	2009-551/1	West	Egersund		60	2520	1.16667	79.75	0.0316468	54.2	1	<4.5	<0.9	1.6	1.6	0.20412	<0.9	<2.7	<3	<3	<1.5	<3	<1.8	<1.5	<0.9	<1.5	<2.4	<2.4	<2.4
2009-551	2009-551/3	West	Egersund		58	2140	1.09681	39.59	0.0185	47.3	1	<4.5	<0.9	<1.5	1.5	0.176091	<0.9	<2.7	<3	<3	<1.5	<3	<1.8	<1.5	<0.9	<1.5	<2.4	<2.4	<2.4
2009-551	2009-551/6	West	Egersund		57	1800	0.971959	27.82	0.0154556	35.7	1	<4.5	<0.9	1.7	1.7	0.230449	<0.9	<2.7	<3	<3	<1.5	<3	<1.8	<1.5	<0.9	<1.5	<2.4	<2.4	<2.4
2009-551	2009-551/7	West	Egersund		49	1240	1.05398	39.77	0.0320726	52.4	1	<4.5	<0.9	<1.5	1.5	0.176091	<0.9	<2.7	<3	<3	<1.5	<3	<1.8	<1.5	<0.9	<1.5	<2.4	<2.4	<2.4
2009-552	2009-552/1	West	Egersund		67	2860	0.950915	37.84	0.0132308	28.4	1	<4.5	<0.9	1.5	1.5	0.176091	<0.9	<2.7	<3	<3	<1.5	<3	<1.8	<1.5	<0.9	<1.5	<2.4	<2.4	<2.4
2009-552	2009-552/10	West	Egersund		52	1600	1.13792	48.2	0.030125	37.9	0	<4.5	<0.9	<1.5	1.5	0.176091	<0.9	<2.7	<3	<3	<1.5	<3	<1.8	<1.5	<0.9	<1.5	<2.4	<2.4	<2.4
2009-552	2009-552/11	West	Egersund		58	1740	0.891795	24.84	0.0142759	21.1	0	<4.5	<0.9	<1.5	1.5	0.176091	<0.9	<2.7	<3	<3	<1.5	<3	<1.8	<1.5	<0.9	<1.5	<2.4	<2.4	<2.4
2009-552	2009-552/12	West	Egersund		58	2280	1.16856	38.44	0.0168596	31.6	0	<4.5	<0.9	2.2	2.2	0.342423	<0.9	<2.7	<3	<3	<1.5	<3	<1.8	<1.5	<0.9	<1.5	<2.4	2.4	<2.4
2009-552	2009-552/2	West	Egersund		57	2240	1.20955	53.24	0.0237679	46.6	1	<4.5	<0.9	1.7	1.7	0.230449	<0.9	<2.7	<3	<3	<1.5	<3	<1.8	<1.5	<0.9	<1.5	<2.4	<2.4	<2.4
2009-552	2009-552/4	West	Egersund		69	3060	0.931481	55.58	0.0181634	25.3	1	<4.5	<0.9	2.1	2.1	0.322219	<0.9	<2.7	<3	<3	<1.5	<3	<1.8	<1.5	<0.9	<1.5	<2.4	<2.4	<2.4
2009-552	2009-552/5	West	Egersund		52	1380	0.981452	52.02	0.0376957	27.4	1	<4.5	<0.9	<1.5	1.5	0.176091	<0.9	<2.7	<3	<3	<1.5	<3	2.3	<1.5	<0.9	<1.5	<2.4	<2.4	<2.4
2009-552	2009-552/6	West	Egersund		51	1560	1.17602	31.18	0.0199872	24.4	1	<4.5	<0.9	2.1	2.1	0.322219	<0.9	<2.7	<3	<3	<1.5	<3	2.9	<1.5	<0.9	<1.5	<2.4	<2.4	<2.4
2009-552	2009-552/7	West	Egersund		55	1740	1.04583	41.6	0.023908	35.7	1	<4.5	<0.9	1.6	1.6	0.20412	<0.9	<2.7	<3	<3	<1.5	<3	<1.8	<1.5	<0.9	<1.5	<2.4	<2.4	<2.4
2009-555	2009-555/1	East	Kragerø		77	4250	0.930929	105.88	0.0249129	49.4	1	<4.5	<0.9	3.8	3.8	0.579784	<0.9	<2.7	<3	<3	<1.5	<3	<1.8	<1.5	<0.9	<1.5	<2.4	<2.4	<2.4
2009-555	2009-555/2	East	Kragerø		81	4900	0.922021	90.67	0.0185041	60.6	1	<4.5	<0.9	4.1	4.1	0.612784	<0.9	<2.7	<3	<3	<1.5	<3	<1.8	<1.5	<0.9	<1.5	<2.4	<2.4	<2.4
2009-555	2009-555/3	East	Kragerø		59	1700	0.827738	61.46	0.0361529	55.3		<4.5	<0.9	4.6	4.6	0.662758	<0.9	<2.7	<3	<3	<1.5	<3	<1.8	<1.5	<0.9	<1.5	<2.4	<2.4	<2.4
2009-555	2009-555/6	East	Kragerø		61	2200	0.969244	40.43	0.0183773	31.4		<4.5	<0.9	9.6	9.6	0.982271	<0.9	<2.7	<3	<3	<1.5	<3	<1.8	<1.5	1	1.7	<2.4	<2.4	<2.4
2009-555	2009-555/7	East	Kragerø		59	1590	0.774178	109.55	0.0688994	67.4		<4.5	<0.9	2.7	2.7	0.431364	<0.9	<2.7	<3	<3	<1.5	<3	<1.8	<1.5	<0.9	<1.5	<2.4	<2.4	<2.4
2009-555	2009-555/8	East	Kragerø		56	1790	1.01927	43.94	0.0245475	54.3		<4.5	<0.9	13.7	13.7	1.13672	<0.9	<2.7	<3	<3	<1.5	<3	<1.8	<1.5	<0.9	<1.5	<2.4	<2.4	<2.4
2009-555	2009-555/9	East	Kragerø		54	1700	1.07961	109.95	0.0646765	52.2		<4.5	<0.9	5.3	5.3	0.724276	<0.9	<2.7	<3	<3	<1.5	<3	<1.8	<1.5	<0.9	<1.5	<2.4	<2.4	<2.4
2009-556	2009-556/5	East	Kragerø		59	1800	0.876428	37.34	0.0207444	28.4		<4.5	<0.9	4.2	4.2	0.623249	<0.9	<2.7	<3	<3	<1.5	<3	<1.8	<1.5	<0.9	2.5	<2.4	3.2	<2.4
2009-556	2009-556/8	East	Kragerø		66	2500	0.869577	76.4	0.03056	40.5		<4.5	<0.9	2.4	2.4	0.380211	<0.9	<2.7	<3	<3	<1.5	<3	<1.8	<1.5	<0.9	<1.5	<2.4	<2.4	<2.4
2009-557	2009-557/10	East	Kragerø		59	2200	1.07119	45.37	0.0206227	16.4		<4.5	<0.9	5.3	5.3	0.724276	<0.9	3.4	<3	<3	<1.5	<3	<1.8	<1.5	<0.9	1.9	<2.4	<2.4	<2.4
2009-557	2009-557/11	East	Kragerø		59	1900	0.925119	58.72	0.0309053	24.4		<4.5	<0.9	4.6	4.6	0.662758	<0.9	<2.7	<3	<3	<1.5	<3	<1.8	<1.5	1	3.2	<2.4	<2.4	<2.4
2009-557	2009-557/2	East	Kragerø		46	970	0.996548	32.88	0.0338969	57.2		<4.5	<0.9	3.8	3.8	0.579784	<0.9	<2.7	<3	<3	<1.5	<3	<1.8	<1.5	<0.9	<1.5	<2.4	<2.4	<2.4
2009-557	2009-557/3	East	Kragerø		63	2140	0.855839	34.56	0.0161495	21.6		<4.5	<0.9	5.3	5.3	0.724276	<0.9	<2.7	<3	<3	<1.5	<3	<1.8	<1.5	<0.9	<1.5	<2.4	<2.4	<2.4
2009-557	2009-557/4	East	Kragerø		65	2240	0.815658	42.12	0.0188036	28.8		<4.5	<0.9	3.4	3.4	0.531479	<0.9	<2.7	<3	<3	<1.5	<3	<1.8	<1.5	<0.9	<1.5	<2.4	<2.4	<2.4
2009-557	2009-557/5	East	Kragerø		55	1480	0.889557	45.18	0.030527	50.3		<4.5	<0.9	4.7	4.7	0.672098	<0.9	<2.7	<3	<3	<1.5	<3	<1.8	<1.5	<0.9	<1.5	<2.4	<2.4	<2.4
2009-557	2009-557/6	East	Kragerø		67	3280	1.09056	80.74	0.0246159	33.2		<4.5	<0.9	3.9	3.9	0.591065	<0.9	<2.7	<3	<3	<1.5	<3	<1.8	<1.5	0.9	1.6	<2.4	<2.4	<2.4
2009-557	2009-557/8	East	Kragerø		63	2440	0.975817	57.06	0.0233852	27.5		<4.5	<0.9	4.2	4.2	0.623249	<0.9	<2.7	<3	<3	<1.5	<3	<1.8	<1.5	<0.9	<1.5	<2.4	<2.4	<2.4
2009-557	2009-557/9	East	Kragerø		64	2300	0.87738	31.69	0.0137783	8.1		<4.5	<0.9	1.8	10.8	1.03342	<0.9	<2.7	<3	<3	<1.5	<3	<1.8	<1.5	1.2	2.4	<2.4	<2.4	<2.4
2009-558	2009-558/1	East	Kragerø		73	3770	0.969109	54.49	0.0144536	8.6		<4.5	<0.9	9.1	9.1	0.959041	<0.9	<2.7	<3	<3	<1.5	<3	<1.8	<1.5	1.3	3	<2.4	3.5	<2.4
2009-558	2009-558/10	East	Kragerø		70	3800	1.10787	89.71	0.0236079	21.4		<4.5	<0.9	6	6	0.778151	<0.9	<2.7	<3	<3	<1.5	<3	<1.8	<1.5	1.2	2.5	<2.4	2.8	<2.4
2009-558	2009-558/2	East	Kragerø		80	5080	0.992188	124.42	0.0244921	23		<4.5	<0.9	6.2	6.2	0.792392	<0.9	<2.7	<3	<3	<1.5	<3	<1.8	<1.5	<0.9	<1.5	<2.4	<2.4	<2.4
2009-558	2009-558/3	East	Kragerø		61	2120	0.933999	48.84	0.0230377	18.3		<4.5	<0.9	2.4	2.4	0.380211	<0.9	<2.7	<3	<3	<1.5	<3	<1.8	<1.5	<0.9	<1.5	<2.4	<2.4	<2.4
2009-558	2009-558/5	East	Kragerø		60	2480	1.14815	33.5	0.0135081	15.3		<4.5	<0.9	6.9	6.9	0.838849	<0.9	<2.7	<3	<3	<1.5	<3	<1.8	<1.5	<0.9	<1.5	<2.4	<2.4	<2.4
2009-558	2009-558/7	East	Kragerø		82	6140	1.11359	114	0.0185668	46.6		<4.5	<0.9	1.8	1.8	0.255273	<0.9	<2.7	<3	<3	<1.5	<3	<1.8	<1.5	<0.9	<1.5	<2.4	<2.4	<2.4
2009-559	2009-559/1	East	Tvedestrand		55	1350	0.81142	28.85	0.0213704	41.2		<4.5	<0.9	9.3	9.3	0.968483	<0.9	<2.7	<3	<3	<1.5	<3	<1.8	<1.5	<0.9	<1.5	<2.4	<2.4	<2.4
2009-559	2009-559/2	East	Tvedestrand		62	2280	0.956665	63.39	0.0278026	25		<4.5	<0.9	3.1	3.1	0.491362	<0.9	<2.7	<3	<3	<1.5	<3	<1.8	<1.5	<0.9	<1.5	<2.4	<2.4	<2.4
2009-559	2009-559/3	East	Tvedestrand		54	1980	1.25743	80.14	0.0404747	40.4		<4.5	<0.9	5.5	5.5	0.740363	<0.9	<2.7	<3	<3	<1.5	<3	<1.8	<1.5	<0.9	<1.5	<2.4	<2.4	<2.4
2009-559	2009-559/4	East	Tvedestrand		57	1640	0.885563	43.92	0.0267805	41.1		<4.5	<0.9	8.8	8.8	0.944483	<0.9	<2.7	<3	<3	<1.5	<3	<1.8	<1.5	<0.9	<1.5	<2.4	<2.4	<2.4
2009-559	2009-559/5	East	Tvedestrand		62	1840	0.772045	34.24	0.0186087	22.8		<4.5	<0.9	7.9	7.9	0.897627	<0.9	<2.7	<3	<3	<1.5	<3	<1.8	<1.5	<0.9	<1.5	<2.4	<2.4	<2.4
2009-559	2009-559/6	East	Tvedestrand		65	2240	0.815658	53.95	0.0240848	38.1		<4.5	<0.9	7.5	7.5	0.875061	<0.9	<2.7	<3	<3	<1.5	<3	<1.8	<1.5	<0.9	<1.5	<2.4	<2.4	<2.4
2009-559	2009-559/8	East	Tvedestrand		55	1540	0.92562	31.77	0.0206299	45.3		<4.5	<0.9	<1.5	1.5	0.176091	<0.9	<2.7	<3	<3	<1.5	<3	<1.8	<1.5	<0.9	<1.5	<2.4	<2.4	<2.4
2009-560	2009-560/2	East	Lillesand		57	1950	1.05296	52.12	0.0267282	21.6		<4.5	<0.9	4.3	4.3	0.633468	<0.9	<2.7	<3	<3	<1.5	<3	<1.8	<1.5	<0.9	<1.5	<2.4	<2.4	<2.4
2009-560	2009-560/8	East	Lillesand		44	890	1.0448	28.35	0.0318539	54.5		<4.5	<0.9	2.7	2.7	0.431364	<0.9	<2.7	<3	<3	<1.5	<3	<1.8	<1.5	<0.9	<1.5	<2.4	<2.4	<2.4
2009-560	2009-560/9	East	Lillesand		56	1550	0.882608	28.68	0.0185032	18		<4.5	<0.9	11.7	11.7	1.06819	<0.9	<2.7	<3	<3	<1.5	<3	<1.8	<1.5	<0.9	<1.5	<2.4	<2.4	<2.4
2009-563	2009-563/1	West	Sandnes	4	58	1969	1.00916	34.8	0.0176739	31.6	1	<4.5	<0.9	2.1	2.1	0.322219	<0.9	<2.7	<3	<3	<1.5	<3	<1.8	<1.5	<0.9	<1.5	<2.4	2.8	<2.4
2009-563	2009-563/14	West	Sandnes	5	66	3009	1.04662	61.7	0.0205052	35.8	0	<4.5	<0.9	<1.5	1.5	0.176091	<0.9	<2.7	<3	<3	<1.5	<3	<1.8	<1.5	<0.9	<1.5	<2.4	<2.4	<2.4
2009-565	2009-565/5	West	Sandnes	2	51	1547	1.16622	37.6	0.0243051	49.5	0	<4.5	<0.9	1.9	1.9	0.278754	<0.9	<2.7	<3	<3	<1.5	<3	<1.8	<1.5	<0.9	<1.5	<2.4	<2.4	<2.4
2009-568	2009-568/1	West	Stavanger		55	1780	1.06987	54.05	0.0303652	38.5	0	<4.5	<0.9	<1.5	1.5	0.176091	<0.9	<2.7	<3	<3	<1.5	<3	<1.8	<1.5	<0.9	<1.5	<2.4	<2.4	<2.4
2009-568	2009-568/7	West	Stavanger		57	1800	0.971959	45.84	0.0254667	43.5	0	<4.5	<0.9	<1.5	1.5	0.176091	<0.9	<2.7	<3	<3	<1.5	<3	<1.8	<1.5	<0.9	<1.5	<2.4	<2.4	<2.4
2009-569	2009-569/12	West	Stavanger		51	1360	1.02525	26.99	0.0198456	37.5	0	<4.5	<0.9	2.5	2.5	0.39794	<0.9	<2.7	<3	<3	<1.5	<3	<1.8	<1.5	<0.9	<1.5	<2.4	<2.4	<2.4
2009-569	2009-569/13	West	Stavanger		49	1080	0.917985	21.02	0.019463	24.7	0	<4.5	<0.9	2.2	2.2	0.342423	<0.9	<2.7	<3	<3	<1.5	<3	<1.8	<1.5	<0.9	<1.5	<2.4	<2.4	<2.4
2009-569	2009-569/5	West	Stavanger		49	1200	1.01998	31.33	0.0261083	30.5	0	<4.5	<0.9	2.1	2.1	0.322219	<0.9	<2.7	<3	<3	<1.5	<3	<1.8	<1.5	<0.9	<1.5	<2.4	<2.4	<2.4
2009-569	2009-569/7	West	Stavanger		70	3360	0.979592	68.66	0.0204345	37.6	0	<4.5	<0.9	2.5	2.5	0.39794	<0.9	<2.7	<3	<3	<1.5	<3	<1.8	<1.5	<0.9	<1.5	<2.4	<2.4	<2.4
2009-590	2009-590/9	East	Sandefjord	2	46	1080	1.10956	33.5	0.0310185	44.6	1	<4.5	<0.9	2.3	2.3	0.361728	<0.9	<2.7	<3	<3	<1.5	<3	<1.8	<1.5	<0.9	<1.5	<2.4	<2.4	<2.4
2009-620	2009-620/11	West	Farsund		59	2080	1.01276	96.7	0.0464904	43.1	0	<4.5	<0.9	<1.5	1.5	0.176091	<0.9	<2.7	<3	<3	<1.5	<3	<1.8	<1.5	<0.9	<1.5	<2.4	<2.4	<2.4
2009-620	2009-620/14	West	Farsund		46	1020	1.04792	35.62	0.0349216	45.3	0	<4.5	<0.9	2.5	2.5	0.39794	<0.9	<2.7	<3	<3	<1.5	<3	<1.8	<1.5	<0.9	<1.5	<2.4	<2.4	<2.4
2009-620	2009-620/2	West	Farsund		57	1660	0.896362	45.88	0.0276386	32.9	0	<4.5	<0.9	2.8	2.8	0.447158	<0.9	<2.7	<3	<3	<1.5	<3	<1.8	<1.5	<0.9	3.3	<2.4	3.5	<2.4
2009-620	2009-620/3	West	Farsund		53	1440	0.967241	32.69	0.0227014	40.2	0	<4.5	<0.9	1.8	1.8	0.255273	<0.9	<2.7	<3	<3	<1.5	<3	<1.8	<1.5	<0.9	1.7	<2.4	<2.4	<2.4
2009-620	2009-620/6	West	Farsund		45	1160	1.27298	56.86	0.0490172	55.6	0	<4.5	<0.9	<1.5	1.5	0.176091	<0.9	2.9	<3	<3	<1.5	<3	<1.8	<1.5	<0.9	<1.5	<2.4	<2.4	<2.4
2009-620	2009-620/8	West	Farsund		63	2140	0.855839	43.09	0.0201355	17.5	1	<4.5	<0.9	5	5	0.69897	<0.9	<2.7	<3	<3	<1.5	<3	<1.8	<1.5	<0.9	<1.5	<2.4	2.5	<2.4
2009-621	2009-621/1	West	Farsund		47	1220	1.17508	71.42	0.058541	57.7	0	<4.5	<0.9	2.5	2.5	0.39794	<0.9	<2.7	<3	<3	<1.5	<3	<1.8	<1.5	<0.9	<1.5	<2.4	<2.4	<2.4
2009-621	2009-621/3	West	Farsund		45	1220	1.33882	28.9	0.0236885	35.1	0	<4.5	<0.9	1.8	1.8	0.255273	<0.9	<2.7	<3	<3	<1.5	<3	<1.8	<1.5	<0.9	<1.5	<2.4	<2.4	<2.4
2009-622	2009-622/1	West	Farsund		47	1200	1.15581	40.81	0.0340083	36.8	0	<4.5	<0.9	2.4	2.4	0.380211	<0.9	<2.7	<3	<3	<1.5	<3	<1.8	<1.5	<0.9	<1.5	<2.4	<2.4	<2.4
2009-622	2009-622/12	West	Farsund		47	1000	0.963178	31.01	0.03101	33.3	1	<4.5	<0.9	1.8	1.8	0.255273	<0.9	<2.7	<3	<3	<1.5	<3	<1.8	<1.5	<0.9	<1.5	<2.4	<2.4	<2.4
2009-622	2009-622/13	West	Farsund		48	1180	1.06698	38.04	0.0322373	49.6	0	<4.5	<0.9	3.1	3.1	0.491362	<0.9	<2.7	<3	<3	<1.5	<3	<1.8	<1.5	<0.9	<1.5	<2.4	<2.4	<2.4
2009-622	2009-622/14	West	Farsund		49	1340	1.13898	45.53	0.0339776	53.6		<4.5	<0.9	3.2	3.2	0.50515	<0.9	<2.7	<3	<3	<1.5	<3	<1.8	<1.5	<0.9	<1.5	<2.4	<2.4	<2.4
2009-622	2009-622/2	West	Farsund		58	1940	0.994301	37.45	0.0193041	27	1	<4.5	<0.9	1.5	1.5	0.176091	<0.9	<2.7	<3	<3	<1.5	<3	<1.8	<1.5	<0.9	<1.5	<2.4	<2.4	<2.4
2009-622	2009-622/3	West	Farsund		45	980	1.07545	34.19	0.0348878	55.2	1	<4.5	<0.9	6	6	0.778151	<0.9	<2.7	<3	<3	<1.5	<3	<1.8	<1.5	<0.9	<1.5	<2.4	<2.4	<2.4
2009-622	2009-622/5	West	Farsund		50	1200	0.96	29.7	0.02475	31.1	0	<4.5	<0.9	2.9	2.9	0.462398	<0.9	<2.7	<3	<3	<1.5	<3	<1.8	<1.5	<0.9	<1.5	<2.4	<2.4	<2.4
2009-622	2009-622/6	West	Farsund		67	3260	1.08391	71.5	0.0219325	39.6	0	<4.5	<0.9	3.2	3.2	0.50515	<0.9	<2.7	<3	<3	<1.5	<3	<1.8	<1.5	<0.9	<1.5	<2.4	<2.4	<2.4
2009-622	2009-622/7	West	Farsund		42	880	1.18778	30.22	0.0343409	49.8	1	<4.5	<0.9	3	3	0.477121	<0.9	<2.7	<3	<3	<1.5	<3	<1.8	<1.5	<0.9	<1.5	<2.4	<2.4	<2.4
2009-622	2009-622/8	West	Farsund		49	1280	1.08798	32.58	0.0254531	46.4	0	<4.5	<0.9	2.2	2.2	0.342423	<0.9	<2.7	<3	<3	<1.5	<3	<1.8	<1.5	<0.9	<1.5	<2.4	<2.4	<2.4
2009-622	2009-622/9	West	Farsund		45	1020	1.11934	32.81	0.0321667	41.1	0	<4.5	<0.9	2	2	0.30103	<0.9	<2.7	<3	<3	<1.5	<3	<1.8	<1.5	<0.9	<1.5	<2.4	<2.4	<2.4
2009-623	2009-623/2	West	Farsund		44	840	0.986101	28.13	0.0334881	53.2	1	<4.5	<0.9	1.8	1.8	0.255273	<0.9	<2.7	<3	<3	<1.5	<3	<1.8	<1.5	<0.9	<1.5	<2.4	<2.4	<2.4
2009-624	2009-624/7	West	Farsund		71	3140	0.877313	101	0.0321656	39.3	0	<4.5	<0.9	2.9	2.9	0.462398	<0.9	<2.7	<3	<3	<1.5	<3	<1.8	<1.5	<0.9	<1.5	<2.4	<2.4	<2.4
2009-624	2009-624/8	West	Farsund		65	2160	0.786527	30.24	0.014	8.7	0	<4.5	<0.9	15.6	15.6	1.19312	<0.9	<2.7	<3	<3	<1.5	<3	<1.8	<1.5	2.7	3.6	<2.4	<2.4	<2.4
2009-624	2009-624/9	West	Farsund		68	2840	0.903216	79.83	0.0281092	12	0	<4.5	<0.9	1.6	1.6	0.20412	<0.9	<2.7	<3	<3	<1.5	<3	<1.8	<1.5	<0.9	1.5	<2.4	<2.4	<2.4
2009-625	2009-625/1	West	Flekkefjord		68	3220	1.02407	61.8	0.0191925	40.4	0	<4.5	<0.9	2.4	2.4	0.380211	<0.9	<2.7	<3	<3	<1.5	<3	<1.8	<1.5	<0.9	2.2	<2.4	6.6	<2.4
2009-625	2009-625/11	West	Flekkefjord		62	2140	0.897922	34.18	0.015972	15.6	0	<4.5	<0.9	3.6	3.6	0.556303	<0.9	<2.7	<3	<3	<1.5	<3	<1.8	<1.5	<0.9	3.7	3	5.4	<2.4
2009-625	2009-625/13	West	Flekkefjord		55	1660	0.997746	31.26	0.0188313	36	0	<4.5	<0.9	1.7	1.7	0.230449	<0.9	<2.7	<3	<3	<1.5	<3	<1.8	<1.5	<0.9	<1.5	<2.4	<2.4	<2.4
2009-625	2009-625/14	West	Flekkefjord		54	1620	1.02881	45.45	0.0280556	32.9	0	<4.5	<0.9	2	2	0.30103	<0.9	<2.7	<3	<3	<1.5	<3	<1.8	<1.5	<0.9	<1.5	<2.4	<2.4	<2.4
2009-625	2009-625/15	West	Flekkefjord		49	1120	0.951984	34.66	0.0309464	31.6	0	<4.5	<0.9	4.3	4.3	0.633468	<0.9	<2.7	<3	<3	<1.5	<3	<1.8	<1.5	<0.9	1.7	<2.4	<2.4	<2.4
2009-625	2009-625/2	West	Flekkefjord		61	2620	1.15428	63.45	0.0242176	36.8	0	<4.5	<0.9	2.1	2.1	0.322219	<0.9	<2.7	<3	<3	<1.5	<3	<1.8	<1.5	<0.9	<1.5	<2.4	<2.4	<2.4
2009-625	2009-625/4	West	Flekkefjord		62	2120	0.88953	34.73	0.0163821	30.3	0	<4.5	<0.9	3.7	3.7	0.568202	<0.9	<2.7	<3	<3	<1.5	<3	<1.8	<1.5	<0.9	<1.5	<2.4	2.8	<2.4
2009-625	2009-625/5	West	Flekkefjord		65	2460	0.895767	80.64	0.0327805	39.2	0	<4.5	<0.9	2.7	2.7	0.431364	<0.9	<2.7	<3	<3	<1.5	<3	<1.8	<1.5	<0.9	1.9	3.1	8.8	<2.4
2009-625	2009-625/6	West	Flekkefjord		62	2300	0.965057	30.5	0.0132609	39	0	<4.5	<0.9	2.4	2.4	0.380211	<0.9	<2.7	<3	<3	<1.5	<3	<1.8	<1.5	<0.9	<1.5	<2.4	<2.4	<2.4
2009-625	2009-625/7	West	Flekkefjord		59	2180	1.06145	30	0.0137615	29.5	0	<4.5	<0.9	3.8	3.8	0.579784	<0.9	<2.7	<3	<3	<1.5	<3	<1.8	<1.5	<0.9	2	<2.4	3	<2.4
2009-625	2009-625/8	West	Flekkefjord		63	2800	1.11979	97.29	0.0347464	40.3	0	<4.5	<0.9	2.3	2.3	0.361728	<0.9	<2.7	<3	<3	<1.5	<3	<1.8	<1.5	<0.9	1.6	<2.4	3	<2.4
2009-626	2009-626/1	West	Flekkefjord		67	3360	1.11716	65.3	0.0194345	36.7	1	<4.5	<0.9	2.8	2.8	0.447158	<0.9	<2.7	<3	<3	<1.5	<3	<1.8	<1.5	<0.9	<1.5	<2.4	3.8	<2.4
2009-626	2009-626/13	West	Flekkefjord		55	1740	1.04583	36.63	0.0210517	37.2	0	<4.5	<0.9	2.1	2.1	0.322219	<0.9	<2.7	<3	<3	<1.5	<3	<1.8	<1.5	<0.9	<1.5	<2.4	<2.4	<2.4
2009-626	2009-626/14	West	Flekkefjord		65	2860	1.04142	105.96	0.037049	37.8	1	<4.5	<0.9	1.5	1.5	0.176091	<0.9	<2.7	<3	<3	<1.5	<3	<1.8	<1.5	<0.9	<1.5	<2.4	<2.4	<2.4
2009-626	2009-626/15	West	Flekkefjord		76	3740	0.851983	70.29	0.0187941	19.4	0	<4.5	<0.9	2.8	2.8	0.447158	<0.9	<2.7	<3	<3	<1.5	<3	<1.8	<1.5	<0.9	3.4	<2.4	5.2	<2.4
2009-626	2009-626/3	West	Flekkefjord		42	880	1.18778	27.18	0.0308864	45.3	0	<4.5	<0.9	<1.5	1.5	0.176091	<0.9	<2.7	<3	<3	<1.5	<3	<1.8	<1.5	<0.9	<1.5	<2.4	<2.4	<2.4
2009-626	2009-626/4	West	Flekkefjord		74	3860	0.95256	61.34	0.0158912	13.4	0	<4.5	<0.9	3.8	3.8	0.579784	<0.9	<2.7	<3	<3	<1.5	<3	<1.8	<1.5	<0.9	2.6	<2.4	<2.4	<2.4
2009-634	2009-634/10	West	Karmsundet	4	51	1700	1.28156	85.2	0.0501176	44.7	0	<4.5	<0.9	2	2	0.30103	<0.9	<2.7	<3	<3	<1.5	<3	<1.8	<1.5	<0.9	<1.5	<2.4	<2.4	<2.4
2009-634	2009-634/12	West	Karmsundet	2	40	680	1.0625	63	0.0926471	41.6	0	<4.5	<0.9	1.7	1.7	0.230449	<0.9	<2.7	<3	<3	<1.5	<3	<1.8	<1.5	<0.9	<1.5	<2.4	<2.4	<2.4
2009-634	2009-634/2	West	Karmsundet	4	58	2380	1.21981	78.3	0.0328992	56.8	0	<4.5	<0.9	1.5	1.5	0.176091	<0.9	<2.7	<3	<3	<1.5	<3	<1.8	<1.5	<0.9	<1.5	<2.4	<2.4	<2.4
2009-635	2009-635/1	West	Karmsundet	4	58	2120	1.08656	42.2	0.0199057	44.1	0	<4.5	<0.9	1.8	1.8	0.255273	<0.9	<2.7	<3	<3	<1.5	<3	<1.8	<1.5	<0.9	<1.5	<2.4	<2.4	<2.4
2009-635	2009-635/10	West	Karmsundet	4	63	2520	1.00781	84.5	0.0335317	47.9	1	<4.5	<0.9	2.7	2.7	0.431364	<0.9	<2.7	<3	<3	<1.5	<3	<1.8	<1.5	<0.9	<1.5	<2.4	<2.4	<2.4
2009-635	2009-635/14	West	Karmsundet	5	63	2840	1.13579	39	0.0137324	31.1	1	<4.5	<0.9	3.4	3.4	0.531479	<0.9	<2.7	<3	<3	<1.5	<3	<1.8	<1.5	<0.9	<1.5	<2.4	<2.4	<2.4
2009-635	2009-635/8	West	Karmsundet	6	66	2820	0.980883	35.7	0.0126596	29.6	0	<4.5	<0.9	2.9	2.9	0.462398	<0.9	<2.7	<3	<3	<1.5	<3	<1.8	<1.5	<0.9	<1.5	<2.4	<2.4	<2.4
2009-635	2009-635/9	West	Karmsundet	5	75	4460	1.05719	121	0.02713	41.6	0	<4.5	<0.9	2	2	0.30103	<0.9	<2.7	<3	<3	<1.5	<3	<1.8	<1.5	<0.9	<1.5	<2.4	<2.4	<2.4
2009-636	2009-636/10	West	Karmsundet	5	68	3120	0.992265	58.44	0.0187308	45	1	<4.5	<0.9	1.9	1.9	0.278754	<0.9	<2.7	<3	<3	<1.5	<3	<1.8	<1.5	<0.9	<1.5	<2.4	<2.4	<2.4
2009-636	2009-636/11	West	Karmsundet	6	73	3440	0.88428	107.6	0.0312791	43.7	0	<4.5	<0.9	<1.5	1.5	0.176091	<0.9	<2.7	<3	<3	<1.5	<3	<1.8	<1.5	<0.9	<1.5	<2.4	<2.4	<2.4
2009-636	2009-636/12	West	Karmsundet	5	65	2900	1.05599	111.1	0.0383103	52.9	0	<4.5	<0.9	2.2	2.2	0.342423	<0.9	<2.7	<3	<3	<1.5	<3	<1.8	<1.5	<0.9	<1.5	<2.4	<2.4	<2.4
2009-636	2009-636/7	West	Karmsundet	5	56	1840	1.04774	65.54	0.0356196	47.9	0	<4.5	<0.9	<1.5	1.5	0.176091	<0.9	<2.7	<3	<3	<1.5	<3	<1.8	<1.5	<0.9	<1.5	<2.4	<2.4	<2.4
